# Supplementary material for: Role of Intron-Mediated Enhancement on Accumulation of an Arabidopsis NB-LRR Class R-protein that Confers Resistance to Cucumber mosaic virus
Source: PLoS One. 2014 Jun 10;9(6):e99041. doi: 10.1371/journal.pone.0099041 (PMC4051679; doi:10.1371/journal.pone.0099041)
Supplement: Table S1 — (XLSX) [file pone.0099041.s005.xlsx]

## Sheet: Table S1
	Table S1 Primer-sets used for vector construction
	Primer name	Sequence (5' to 3')a)
	pUC.RV+NotI.15F	CGGGATCCAGCGGCCCGACGTTGTAAAACGACGGCCAGT
	pUC.-40+NotI.15R	TTGGTACCTGCGGCCGGAAACAGCTATGACCATGATTAC
	RI201AN.HindIII15.gRCY1	GGCCAGTGCCAAGCTCAATTTTGATTCCCTGCTTGCATC
	RI201AN.SalI15.RCY1utr3	ATTCAGAATTGTCGAATGACTTTCACACGAATACAACAA
	RI201AN.NdeI15.RCY1utr5	CACTGTTGATACATAAGAGAATCTGTACCCTTGGCGTTC
	RI201AN.NdeI15bp	CACTGTTGATACATATGGCTGAAGGATTTGTGTCGTTTGG
	RI201AN.SalI15bp	ATTCAGAATTGTCGACTAAGCATAATCTGGAACATCGTAT
	RCY1.ExonII-R	CAGTTTCATCTCTCCTAGGGAATACTATTC
	RCY1.ExonII-F	GAATAGTATTCCCTAGGAGAGATGAAACTG
	RI201AN.NdeI.COR15a-F	CACTGTTGATACATATGGCTTCTTCTTTCCACAGCGGAG
	RI201AN.SalI15.HA.V.COR15a-R	ATTCAGAATTGTCGACCTAAGCATAATCTGGAACATCGTATGGGTATACCTTTGTGGCATCCTTAGCCTCTCCTGb)
	RI201AN.NdeI.PRF3-F	CACTGTTGATACATATGCCATTGCCACACACTCACTC
	HA.BstZ17I.PRF3-R	AACATCGTATGGGTATACGAGCCCCGATTCAATCAGGTAC
	nE1rcy.cIcor-R	GAAAGAATGTAGACTTACCTCTTTTCCGTGGAAAC
	nE1rcy.cIcor-F	GTTTCCACGGAAAAGAGGTAAGTCTACATTCTTTC
	nIcor.cE2rcy-R	GTAAGCAGCATCTTCCAACCTATATCATTTTCAAA
	nIcor.cE2rcy-F	TTTGAAAATGATATAGGTTGGAAGATGCTGCTTAC
	nE1rcy.cIprf3-R	ATAGAAATAAACCCTAACCTCTTTTCCGTGGAAAC
	nE1rcy.cIprf3-F	GTTTCCACGGAAAAGAGGTTAGGGTTTATTTCTAT
	nIprf3.cE2rcy-R	GTAAGCAGCATCTTCCAACCTAAAACAACAACAATAC
	nIprf3.cR2rcy-F	GTATTGTTGTTGTTTTAGGTTGGAAGATGCTGCTTAC
	a) 15-bp overlapping sequence of binary vectors: pRI201-AN digested with a combination of NdeI and SalI, NdeI and BstZ17L, or HindIII and SalI, for In-Fusion cloning is underlined.
	b) Antisense HA epitope sequence is double-underlined and BstZ17I-digestion site is shown in bold.
