# Supplementary material for: Role of Intron-Mediated Enhancement on Accumulation of an Arabidopsis NB-LRR Class R-protein that Confers Resistance to Cucumber mosaic virus
Source: PLoS One. 2014 Jun 10;9(6):e99041. doi: 10.1371/journal.pone.0099041 (PMC4051679; doi:10.1371/journal.pone.0099041)
Supplement: Table S2 — (XLSX) [file pone.0099041.s006.xlsx]

## Sheet: Table S2
	Table S2 Sequences of forward and reverse primers for real-time PCR
	Forward primer name	sequence (5' to 3')	Reverse primer name	sequence (5' to 3')
	RCY1-HA.F	GAGTTGGGATTGGCAGTATC	RCY1-HA.R	CCAGCGAAAGCCTTATTTGAC
	RTUBQ5-F1	GATCGATCCTTCTCTTTCTCTCTTATC	RTUBQ5-R1	GTTCAACATAGAATCCATGATAACTCAAA
	NbEF1a-F	CTGATTATTGACTCCACCACTG	NbEF1a-R	GATCTTGTTACAGCAGCAAATC
