# Supplementary material for: Role of Intron-Mediated Enhancement on Accumulation of an Arabidopsis NB-LRR Class R-protein that Confers Resistance to Cucumber mosaic virus
Source: PLoS One. 2014 Jun 10;9(6):e99041. doi: 10.1371/journal.pone.0099041 (PMC4051679; doi:10.1371/journal.pone.0099041)
Supplement: Table S3 — (XLSX) [file pone.0099041.s007.xlsx]

## Sheet: Table S3
	Table S3 Sequences of forward and reverse primers for DIG-labeling probes of northern blot analysis
	Forward primer name	sequence (5' to 3')	Reverse primer name	sequence (5' to 3')
	RCY1utr3-F	GATAGAGGCTGCTTCACAAAAG	RCY1utr3-R	AAGGCACAACATAACGATGCAC
	RCY1.ExonI-F	GTATCCTGACAGTTCTGAAAGCGATCTTG	rpp8-R3	ATGTGTGACCATTTCCTTTC
	PRB-1b-F	CGGGATCCCGCCAAAACCCAAAATGGGATA	PRB-1b-R	CGGAATTCCGCGTAGGGACGTTGTCCTCTC
	PR-2b-F	CGGGATCCCGGATGCCATTGTTGGCTTCTT	PR-2b-R	CGGAATTCCGACTGTCCCAAACTCCACCAG
	PR-6-F	ACGATCCCATATGCACCACT	PR-6-R	AATCCAGAAAACGGGCAAC
	COR15a-F	ATGGCTTCTTCTTTCCACAGCGGAG	COR15a-R	CTTTGTGGCATCCTTAGCCTCTCCTG
	PRF3-F	ATGCCATTGCCACACACTCACTC	PRF3-R	GAGCCCCGATTCAATCAGGTAC
